# Supplementary material for: DianaHealth.com, an On-Line Database Containing Appraisals of the Clinical Value and Appropriateness of Healthcare Interventions: Database Development and Retrospective Analysis
Source: PLoS One. 2016 Feb 3;11(2):e0147943. doi: 10.1371/journal.pone.0147943 (PMC4740426; doi:10.1371/journal.pone.0147943)
Supplement: S1 Appendix — (XLSX) [file pone.0147943.s001.xlsx]

## Sheet: S1_Appendix.csv
	DIANAHEALTH
		SEARCH CRITERIA
		Initiative:
		Speciality:	Vascular surgery
		Intervention type:
		Publication Year:
		Recomendation type:
		Search Terms:
Id	Initiative	Initiative Name	Institution	Language	Title	Description	Publication Year	Speciality	Intervention	Recommendation Type	Keywords	Source
2569	25	Recomendaciones de NO HACER. SERAM [SERAM Do Not Do recommendations]	Sociedad Española de Radiología Médica (SERAM)	Spanish	Do not perform an arteriography at the initial diagnosis and therapeutic planning of peripheral artery disease	-	2015	Vascular surgery, Radiology	Diagnostic (Images)	Low value	-	<a href="http://seram.es/modules.php?name=documentos&amp;lang=ES&amp;document=&amp;iddocument=397&amp;op=getDocument" target="_blank">Link to the recommendation in the SERAM website</a>
2866	29	Choosing Wisely Australia	The Royal Australian and New Zealand College of Radiologists	English	Don?t request duplex compression ultrasound for suspected lower limb deep venous thrombosis in ambulatory outpatients unless the Wells Score (deep venous thrombosis risk assessment score) is greater than 2, OR if less than 2, D dimer assay is positive.	For further information please visit the website of the initiative (link below)	2015	Vascular surgery, Radiology	Diagnostic (Images)	Low value	-	<a href="http://www.choosingwisely.org.au/recommendations/ranzcr" target="_blank">Link to the recommendation in the Choosing Wisely Australia website</a>
2889	19	Choosing Wisely Canada	The Canadian Society for Vascular Surgery	English	Don?t perform percutaneous interventions or bypass surgery as first line therapy in patients with asymptomatic peripheral arterial disease (PAD) and in most patients with claudication.	For further information please visit the website of the initiative (link below)	2015	Vascular surgery	Other non-pharmacological therapies	Low value	Peripheral Arterial Disease	<a href="http://www.choosingwiselycanada.org/recommendations/vascular-surgery/" target="_blank">Link to the recommendation in the Choosing Wisely Canada website</a>
2890	19	Choosing Wisely Canada	The Canadian Society for Vascular Surgery	English	Don?t perform carotid endarterectomies or stenting in most asymptomatic high risk patients with limited life expectancy.	For further information please visit the website of the initiative (link below)	2015	Vascular surgery	Surgical procedures	Low value	Carotid Endarterectomy	<a href="http://www.choosingwiselycanada.org/recommendations/vascular-surgery/" target="_blank">Link to the recommendation in the Choosing Wisely Canada website</a>
2891	19	Choosing Wisely Canada	The Canadian Society for Vascular Surgery	English	Don?t perform open or endovascular repair in most asymptomatic patients with small abdominal aortic aneurysms (<5cm in women, <5.5cm in men).	For further information please visit the website of the initiative (link below)	2015	Vascular surgery	Surgical procedures	Low value	Abdominal Aortic Aneurysm	<a href="http://www.choosingwiselycanada.org/recommendations/vascular-surgery/" target="_blank">Link to the recommendation in the Choosing Wisely Canada website</a>
2892	19	Choosing Wisely Canada	The Canadian Society for Vascular Surgery	English	Don?t perform endovascular repair of abdominal aortic aneurysms in most asymptomatic high-risk patients with limited life expectancy.	For further information please visit the website of the initiative (link below)	2015	Vascular surgery	Surgical procedures	Low value	Asymptomatic Abdominal Aortic Aneurysm	<a href="http://www.choosingwiselycanada.org/recommendations/vascular-surgery/" target="_blank">Link to the recommendation in the Choosing Wisely Canada website</a>
2893	19	Choosing Wisely Canada	The Canadian Society for Vascular Surgery	English	Don?t perform unnecessarily frequent ultrasound examinations in asymptomatic patients with small abdominal aortic aneurysms. Aneurysms smaller than 4.5cm in diameter should undergo ultrasound surveillance every 12 months.	For further information please visit the website of the initiative (link below)	2015	Vascular surgery	Diagnostic (Images)	Low value	Small Abdominal Aortic Aneurysm, Ultrasound	<a href="http://www.choosingwiselycanada.org/recommendations/vascular-surgery/" target="_blank">Link to the recommendation in the Choosing Wisely Canada website</a>
2755	24	Too Much Medicine - theBMJ [Demasiada Medicina-TheBMJ]	Johansson M. BMJ 2015;350:h825	English	Estimating overdiagnosis in screening for abdominal aortic aneurysm: could a change in smoking habits and lowered aortic diameter tip the balance of screening towards harm?	For further information please visit the website of the initiative (link below)	2015	Radiology, Vascular surgery	Diagnostic (Images)	Low value	Overdiagnosis, Abdominal Aortic Aneurysm	<a href="http://www.bmj.com/content/350/bmj.h825" target="_blank">Link to the article in the BMJ colection ?Too Much Medicine?</a>
2808	2	Choosing Wisely®	Society for Vascular Surgery	English	Avoid routine venous ultrasound tests for patients with asymptomatic telangiectasia.	For further information please visit the website of the initiative (link below)	2015	Vascular surgery	Diagnostic (Images)	Low value	Telangiectasia	<a href="http://www.choosingwisely.org/clinician-lists/society-vascular-surgery-routine-venous-ultrasound-tests-with-asymptomatic-telangiectasia/" target="_blank">Link to the recommendation in the Choosing Wisely website</a>
2809	2	Choosing Wisely®	Society for Vascular Surgery	English	Avoid routine ultrasound and fistulogram evaluations of well-functioning dialysis accesses.	For further information please visit the website of the initiative (link below)	2015	Vascular surgery	Diagnostic (Images)	Low value	Fistulogram, Dialysis	<a href="http://www.choosingwisely.org/clinician-lists/society-vascular-surgery-routine-ultrasound-fistulogram-of-well-functioning-dialysis-accesses/" target="_blank">Link to the recommendation in the Choosing Wisely website</a>
2810	2	Choosing Wisely®	Society for Vascular Surgery	English	Don?t use IVC filters as primary prevention of pulmonary emboli in the absence of an extremity clot or prior pulmonary embolus.	For further information please visit the website of the initiative (link below)	2015	Vascular surgery	Other non-pharmacological therapies	Low value	Inferior Vena Cava Filter	<a href="http://www.choosingwisely.org/clinician-lists/society-vascular-surgery-ivc-filters-as-primary-prevention-of-pulmonary-emboli/" target="_blank">Link to the recommendation in the Choosing Wisely website</a>
2811	2	Choosing Wisely®	Society for Vascular Surgery	English	Don?t use interventions (including surgical bypass, angiogram, angioplasty or stent) as a first line of treatment for most patients with intermittent claudication.	For further information please visit the website of the initiative (link below)	2015	Vascular surgery	Small procedures	Low value	Intermittent Claudication	<a href="http://www.choosingwisely.org/clinician-lists/society-vascular-surgery-interventions-as-first-line-treatment-for-intermittent-claudication/" target="_blank">Link to the recommendation in the Choosing Wisely website</a>
2812	2	Choosing Wisely®	Society for Vascular Surgery	English	Avoid use of ultrasound for routine surveillance of carotid arteries in the asymptomatic healthy population at any time.	For further information please visit the website of the initiative (link below)	2015	Vascular surgery	Diagnostic (Images)	Low value	Ultrasound, Carotid Stenosis	<a href="http://www.choosingwisely.org/clinician-lists/society-vascular-surgery-ultrasound-for-routine-surveillance-of-carotid-arteries/" target="_blank">Link to the recommendation in the Choosing Wisely website</a>
1591	2	Choosing Wisely®	American Academy of Orthopaedic Surgeons	English	Avoid performing routine post-operative deep vein thrombosis ultrasonography screening in patients who undergo elective hip or knee arthroplasty.	For further information please visit the website of the initiative (link below)	2014	Trauma and Orthopaedics, Vascular surgery	Diagnostic (Images)	Low value	-	<a href="http://www.choosingwisely.org/doctor-patient-lists/american-academy-of-orthopaedic-surgeons/" target="_blank">http://www.choosingwisely.org/doctor-patient-lists/american-academy-of-orthopaedic-surgeons/</a>
1604	2	Choosing Wisely®	American College of Chest Physicians and American Thoracic Society	English	Don?t perform chest CT (CT angiography) to evaluate for possible pulmonary embolism in patients with a low clinical probability and negative results of a highly sensitive D-dimer assay.	For further information please visit the website of the initiative (link below)	2014	Vascular surgery, Family Medicine, Internal medicine, Pulmonology	Diagnostic (Images)	Low value	-	<a href="http://www.choosingwisely.org/doctor-patient-lists/american-college-of-chest-physicians-and-american-thoracic-society/" target="_blank">http://www.choosingwisely.org/doctor-patient-lists/american-college-of-chest-physicians-and-american-thoracic-society/</a>
1944	19	Choosing Wisely Canada	Canadian Orthopaedic Association -Canadian Medical Association - University of Toronto	English	Avoid performing routine post-operative deep vein thrombosis ultrasonography screening in patients who undergo elective hip or knee arthroplasty.	For further information please visit the website of the initiative (link below)	2014	Trauma and Orthopaedics, Vascular surgery	Diagnostic (Images)	Low value	-	<a href="http://www.choosingwiselycanada.org/recommendations/canadian-orthopaedic-association-2/" target="_blank">Link to the recommendation at Choosing Wisely Canada website</a><br />
2056	6	Less Is More Collection - JAMA Network	Prasad V, et al. JAMA Intern Med. 2013;173(7):493-495.	English	The Inferior Vena Cava Filter: How Could a Medical Device Be So Well Accepted Without Any Evidence of Efficacy? [article about the low value of using inferior vena cava filters in preventing PE]	For further information please visit the website of the initiative (link below)	2013	Vascular surgery	Surgical procedures	Low value	-	<a href="http://archinte.jamanetwork.com/article.aspx?articleid=1669099" target="_blank">Link to the article in the collection "Less is More"</a><br />
2057	6	Less Is More Collection - JAMA Network	Sarosiek S, et al. JAMA Intern Med. 2013;173(7):513-517.	English	Indications, Complications, and Management of Inferior Vena Cava Filters. The Experience in 952 Patients at an Academic Hospital With a Level I Trauma Center [Study concluding that the use of inferior vena cava filters has not shown benefits in preventing	For further information please visit the website of the initiative (link below)	2013	Vascular surgery	Surgical procedures	Low value	-	<a href="http://archinte.jamanetwork.com/article.aspx?articleid=1669107" target="_blank">Link to the article in the collection "Less is More"</a><br />
1803	8	Prasad, et al. article A Decade of Reversal: An Analysis of 146 Contradicted Medical Practices	Autores de diferentes centros de investigación y universidades de Estados Unidos	English	Long-term outcome of open repair of abdominal aortic aneurysm have shown to be better than outcomes with endovascular repair	For further information please visit the website of the initiative (link below)	2013	Vascular surgery	Surgical procedures	Low value	-	<a _blank""="" abstract""="" article="" href="" http:="" s0025-6196(13)00405-9="" target="" www.mayoclinicproceedings.org="">Link to the publication of Prasad, et al.</a>
1808	8	Prasad, et al. article A Decade of Reversal: An Analysis of 146 Contradicted Medical Practices	Autores de diferentes centros de investigación y universidades de Estados Unidos	English	Immediate Repair Compared with Surveillance of Small Abdominal Aortic Aneurysms may be a low value practice	For further information please visit the website of the initiative (link below)	2013	Vascular surgery	Surgical procedures	Low value	-	<a href="http://www.mayoclinicproceedings.org/article/S0025-6196(13)00405-9/abstract" target="_blank">Link to the publication Prasad, et al.</a>
1835	8	Prasad, et al. article A Decade of Reversal: An Analysis of 146 Contradicted Medical Practices	Autores de diferentes centros de investigación y universidades de Estados Unidos	English	A decade of reversal: an analysis of 146 contradicted medical practices. [Coronary-Artery Revascularization before Elective Major Vascular Surgery]	For further information please visit the website of the initiative (link below)	2013	Cardiology, Vascular surgery	Surgical procedures	Low value	-	<a href="http://www.mayoclinicproceedings.org/article/S0025-6196(13)00405-9/abstract" target="_blank">Link to the publication Prasad, et al.</a>
1911	8	Prasad, et al. article A Decade of Reversal: An Analysis of 146 Contradicted Medical Practices	Autores de diferentes centros de investigación y universidades de Estados Unidos	English	Revascularization versus Medical Therapy for Renal- Artery Stenosis	For further information please visit the website of the initiative (link below)	2013	Vascular surgery, Nephrology	Surgical procedures	Low value	-	<a href="http://www.mayoclinicproceedings.org/article/S0025-6196(13)00405-9/abstract" target="_blank">Link to the publication Prasad, et al.</a>
1913	8	Prasad, et al. article A Decade of Reversal: An Analysis of 146 Contradicted Medical Practices	Autores de diferentes centros de investigación y universidades de Estados Unidos	English	Extended-Release Niacin or Ezetimibe and Carotid Intima? Media Thickness	For further information please visit the website of the initiative (link below)	2013	Vascular surgery, Family Medicine, Internal medicine	Drugs (non-chemotherapy drugs)	Low value	-	<a href="http://www.mayoclinicproceedings.org/article/S0025-6196(13)00405-9/abstract" target="_blank">Link to the publication Prasad, et al.</a>
2177	21	Doing more does not mean doing better (Fare di più non significa fare meglio) -Slow Medicine	Hospital S. Croce e Carle Cuneo	Spanish	Do not perform Angio-CT scans before discharge in patients undergoing uncomplicated aortic surgery (replacement of the ascending aorta)*.	*Limiting it only to patients undergoing complex aortic surgery (replacement of the ascending aorta and aortic arch or patient with residual dissection) is recommended. <br> <br> For further information please visit the website of the initiative (link below)	2013	Vascular surgery	Surgical procedures	Low value	-	<p><a href="http://www.slowmedicine.it/fare-di-piu-non-significa-fare-meglio/pratiche-a-rischio-di-inappropriatezza-in-italia.html" target="_blank">Link to the recommendations in the Slow Medicine website (Italian version)</a></p> <p><a href="http://www.slowmedicine.it/fare-di-piu-non-significa-fare-meglio/english-version/280-italy-s-top-five-lists.html" target="_blank"> Link to the recommendatio…
2190	21	Doing more does not mean doing better (Fare di più non significa fare meglio) -Slow Medicine	Hospital S. Croce e Carle Cuneo	Spanish	Do not order a pre-discharge monitoring angio-CT in patients undergoing endovascular treatment of the abdominal aorta, if the intraoperative result is satisfactory.	For further information please visit the website of the initiative (link below)	2013	Cardiology, Vascular surgery	Surgical procedures	Low value	-	<p><a href="http://www.slowmedicine.it/fare-di-piu-non-significa-fare-meglio/pratiche-a-rischio-di-inappropriatezza-in-italia.html" target="_blank">Link to the recommendations in the Slow Medicine website (Italian version)</a></p> <p><a href="http://www.slowmedicine.it/fare-di-piu-non-significa-fare-meglio/english-version/280-italy-s-top-five-lists.html" target="_blank"> Link to the recommendatio…
1174	2	Choosing Wisely®	American Academy of Neurology	English	Don?t recommend carotid endarterectomy for asymptomatic carotid stenosis unless the complication rate is low (<3%).	For further information please visit the website of the initiative (link below)	2013	Vascular surgery, Neurology/Neurosurgery/Neuropsychology	Surgical procedures	Low value	-	<a href="http://www.choosingwisely.org/wp-content/uploads/2012/09/Choosing-Wisely-Master-List_LQ1.pdf" target="_blank">http://www.choosingwisely.org/wp-content/uploads/2012/09/Choosing-Wisely-Master-List_LQ1.pdf</a>
1215	2	Choosing Wisely®	American College of Physicians	English	In patients with low pretest probability of venous thromboembolism don?t obtain imaging studies as the initial diagnostic test*.	*Obtain a high-sensitive D-dimer measurement as the initial diagnostic test. <br><br> For further information please visit the website of the initiative (link below)	2013	Radiology, Vascular surgery, Internal medicine	Diagnostic (Images)	Low value	-	<a href="http://www.choosingwisely.org/wp-content/uploads/2013/02/Choosing-Wisely-Master-List.pdf" target="_blank">http://www.choosingwisely.org/wp-content/uploads/2013/02/Choosing-Wisely-Master-List.pdf</a>
1217	2	Choosing Wisely®	American College of Radiology	English	Don?t image for suspected pulmonary embolism (PE) without moderate or high pre-test probability of PE.	For further information please visit the website of the initiative (link below)	2013	Vascular surgery, Internal medicine, Radiology	Diagnostic (Images)	Low value	-	<a href="http://www.choosingwisely.org/wp-content/uploads/2013/02/Choosing-Wisely-Master-List.pdf" target="_blank">http://www.choosingwisely.org/wp-content/uploads/2013/02/Choosing-Wisely-Master-List.pdf</a>
235	2	Choosing Wisely®	Society for Vascular Medicine	English	Don?t do work up for clotting disorder (order hypercoagulable testing) for patients who develop first episode of deep vein thrombosis (DVT) in the setting of a known cause.	For further information please visit the website of the initiative (link below)	2013	Vascular surgery, Family Medicine, Internal medicine	Diagnostic (Laboratory tests)	Low value	-	<a href="http://www.choosingwisely.org/doctor-patient-lists/society-for-vascular-medicine/" target="_blank">Link to the recommendation in the Choosing Wisely website</a><br />
236	2	Choosing Wisely®	Society for Vascular Medicine	English	Don?t reimage DVT in the absence of a clinical change.	For further information please visit the website of the initiative (link below)	2013	Vascular surgery, Internal medicine, Radiology	Diagnostic (Images)	Low value	-	<a href="http://www.choosingwisely.org/societies/society-for-vascular-medicine/" target="_blank">Link to the recommendation in the Choosing Wisely website</a><br />
237	2	Choosing Wisely®	Society for Vascular Medicine	English	Avoid cardiovascular testing for patients undergoing low-risk surgery.	For further information please visit the website of the initiative (link below)	2013	Anaesthesiology, Vascular surgery, Internal medicine	Diagnostic (Images)	Low value	-	<a href="http://www.choosingwisely.org/societies/society-for-vascular-medicine/" target="_blank">http://www.choosingwisely.org/societies/society-for-vascular-medicine/</a><br />
238	2	Choosing Wisely®	Society for Vascular Medicine	English	Refrain from percutaneous or surgical revascularization of peripheral artery stenosis in patients without claudication or critical limb ischemia.	For further information please visit the website of the initiative (link below)	2013	Vascular surgery	Surgical procedures	Low value	-	<a href="http://www.choosingwisely.org/societies/society-for-vascular-medicine/" target="_blank">http://www.choosingwisely.org/societies/society-for-vascular-medicine/</a><br />
239	2	Choosing Wisely®	Society for Vascular Medicine	English	Don?t screen for renal artery stenosis in patients without resistant hypertension and with normal renal function, even if known atherosclerosis is present.	For further information please visit the website of the initiative (link below)	2013	Cardiology, Vascular surgery	Surgical procedures	Low value	-	<a href="http://www.choosingwisely.org/societies/society-for-vascular-medicine/" target="_blank">http://www.choosingwisely.org/societies/society-for-vascular-medicine/</a><br />
1789	8	Prasad, et al. article A Decade of Reversal: An Analysis of 146 Contradicted Medical Practices	Autores de diferentes centros de investigación y universidades de Estados Unidos	English	There are no benefits of one year of oral anticoagulant therapy versus three months for idiopathic deep venous thrombosis	For further information please visit the website of the initiative (link below)	2013	Vascular surgery, Internal medicine	Drugs (non-chemotherapy drugs)	Low value	-	<a href="http://www.mayoclinicproceedings.org/article/S0025-6196(13)00405-9/abstract" target="_blank">Link to the publication of Prasad, et al.</a>
2	2	Choosing Wisely®	American Academy of Family Physicians	English	Don?t screen for carotid artery stenosis (CAS) in asymptomatic adult patients.	For further information please visit the website of the initiative (link below)	2012	Vascular surgery, Family Medicine, Radiology	Diagnostic (Procedures)	Low value	Carotid artery stenosis, screening	<a href="http://www.choosingwisely.org/wp-content/uploads/2012/09/Choosing-Wisely-Master-List_LQ1.pdf" target="_blank">http://www.choosingwisely.org/wp-content/uploads/2012/09/Choosing-Wisely-Master-List_LQ1.pdf</a>
4	7	Elshaug, et al. article: Over 150 potentially low-value health care practices: an Australian study.	Comprehensive Management Framework (CMF) for the Australia?s Medicare Benefits Schedule (MBS)	English	It is a potential low value intervention to perform an open surgery in high-risk patients with carotid occlusive disease compared to Stenting and Angioplasty with Protection	For further information please visit the website of the initiative (link below)	2012	Vascular surgery	Surgical procedures	High value	Carotid occlusive disease, Carotid artery stenosis, stent	<p><a href=" https://www.mja.com.au/journal/2012/197/10/over-150-potentially-low-value-health-care-practices-australian-study" target="_blank">Link to the website of the initiative</a><br /></p>
9	4	Iniciativa MAPAC [MAPAC Initiative: Improving Appropriateness in the Clinical Practice]	Hospital de Sant Pau	Spanish	Open surgery is recommended in the elective treatment of abdominal aortic aneurysm except for some specific clinical situations.	The review of current evidence showed that open surgery is the most appropriate surgical procedure for elective treatment of abdominal aortic aneurysm (AAA). This intervention is more cost-effective, while endovascular repair would only be indicated for elder patients, patients with increased risk of intraoperative mortality (associated morbidity or hostile abdomen) and, in addition, patients wit…	2012	Vascular surgery	Surgical procedures	High value	abdominal aortic aneurysm, aneurysm, abdominal aortic, aortic, open surgery, endovascular surgery	<a href="http://www.dianasalud.com/docs/1.MAPAC_EndoprotesisAAA.pdf" target="_blank">Link to the full text of the recommendation</a>
265	1	NICE Do not do Recommendations	National Institute for Health and Clinical Excellence (NICE)	English	Do not use antibiotic prophylaxis routinely for clean non-prosthetic uncomplicated surgery.	-	2012	General surgery, Maxillofacial medicine/surgery/Dentistry, Trauma and Orthopaedics, Plastic and reconstructive surgery, Thoracic surgery, Vascular surgery, Infectious diseases	Preventive interventions	Low value	-	<p><a href="http://www.nice.org.uk/savingsandproductivityandlocalpracticeresource?ci=http%3A%2F%2Fsearch.nice.org.uk%2Fusingguidance%2Fdonotdorecommendations%2Fdetail.jsp%3Faction%3Ddetails%26dndid%3D315" target="_blank">Link to the recommendation.</a></p><p>Note: The link may fail if it has been modified or deleted by the &amp;nbsp;publishing institution.<a href="https://www.nice.org.uk/savingsA…
268	1	NICE Do not do Recommendations	National Institute for Health and Clinical Excellence (NICE)	English	Do not give insulin routinely to patients who do not have diabetes to optimise blood glucose postoperatively as a means of reducing the risk of surgical site infection.	-	2012	General surgery, Maxillofacial medicine/surgery/Dentistry, Trauma and Orthopaedics, Plastic and reconstructive surgery, Thoracic surgery, Vascular surgery, Infectious diseases	Drugs (non-chemotherapy drugs)	Low value	-	<p><a href="http://www.nice.org.uk/savingsandproductivityandlocalpracticeresource?ci=http%3A%2F%2Fsearch.nice.org.uk%2Fusingguidance%2Fdonotdorecommendations%2Fdetail.jsp%3Faction%3Ddetails%26dndid%3D318" target="_blank">Link to the recommendation.</a></p><p>Note: The link may fail if it has been modified or deleted by the &amp;nbsp;publishing institution.<a href="https://www.nice.org.uk/savingsA…
79	7	Elshaug, et al. article: Over 150 potentially low-value health care practices: an Australian study.	Comprehensive Management Framework (CMF) for the Australia?s Medicare Benefits Schedule (MBS)	English	It is a potential low value intervention to use vena caval filters to prevent pulmonary embolism	For further information please visit the website of the initiative (link below)	2012	Vascular surgery, Internal medicine, Pulmonology	Surgical procedures	Low value	venacaval filters, pulmonary emboli, Pulmonary embolism, PE	<p><a href=" https://www.mja.com.au/journal/2012/197/10/over-150-potentially-low-value-health-care-practices-australian-study" target="_blank">Link to the website of the initiative</a><br /></p>
81	7	Elshaug, et al. article: Over 150 potentially low-value health care practices: an Australian study.	Comprehensive Management Framework (CMF) for the Australia?s Medicare Benefits Schedule (MBS)	English	It is a potential low value intervention to measure troponin levels in people with acute pulmonary embolism	For further information please visit the website of the initiative (link below)	2012	Vascular surgery, Internal medicine, Pulmonology	Diagnostic (Laboratory tests)	Low value	PE, pulmonary emboly	<p><a href=" https://www.mja.com.au/journal/2012/197/10/over-150-potentially-low-value-health-care-practices-australian-study" target="_blank">Link to the website of the initiative</a><br /></p>
130	1	NICE Do not do Recommendations	National Institute for Health and Clinical Excellence (NICE)	English	Do not routinely offer mechanical venous thromboembolism (VTE) prophylaxis to patients with cancer having oncological treatment who are ambulant.	.	2012	Vascular surgery, Haematology, Internal medicine, Oncology	Preventive interventions	Low value	.	<a href="http://www.nice.org.uk/donotdo/do-not-routinely-offer-mechanical-venous-thromboembolism-vte-prophylaxis-to-patients-with-cancer-having-oncological-treatment-who-are-ambulant" target="_blank">Link to the recommendation in the NICE website</a>
131	1	NICE Do not do Recommendations	National Institute for Health and Clinical Excellence (NICE)	English	Do not offer anti-embolism stockings for venous thromboembolism (VTE) prophylaxis to patients who are admitted for stroke.	.	2012	Vascular surgery, Haematology, Internal medicine, Neurology/Neurosurgery/Neuropsychology	Preventive interventions	Low value	.	<a href="http://www.nice.org.uk/donotdo/do-not-offer-antiembolism-stockings-for-venous-thromboembolism-vte-prophylaxis-to-patients-who-are-admitted-for-stroke" target="_blank">Link to the recommendation in the NICE website</a>
132	1	NICE Do not do Recommendations	National Institute for Health and Clinical Excellence (NICE)	English	Do not offer anti-embolism stockings to patients with certain conditions*	*Do not offer anti-embolism stockings to patients who have:suspected or proven peripheral arterial disease; peripheral arterial bypass grafting; any local conditions in which stockings may cause damage, for example fragile tissue paper skin dermatitis, gangrene or recent skin graft; known allergy to material of manufacture; cardiac failure; severe leg oedema or pulmonary oedema from congestive he…	2012	Trauma and Orthopaedics, Plastic and reconstructive surgery, Vascular surgery, Dermatology, Haematology, Internal medicine	Preventive interventions	Low value	.	<a href="http://www.nice.org.uk/donotdo/do-not-offer-antiembolism-stockings-to-patients-who-havesuspected-or-proven-peripheral-arterial-disease-peripheral-arterial-bypass-grafting-any-local-conditions-in-which-stockings-may-cause-damage" target="_blank">Link to the recommendation in the NICE website</a>
133	1	NICE Do not do Recommendations	National Institute for Health and Clinical Excellence (NICE)	English	Do not routinely offer pharmacological venous thromboembolism (VTE) prophylaxis to patients with central venous catheters who are ambulant.	.	2012	Vascular surgery, Haematology, Internal medicine, Oncology	Drugs (non-chemotherapy drugs)	Low value	.	<a href="https://www.nice.org.uk/savingsAndProductivityAndLocalPracticeResource?ci=http%3a%2f%2fsearch.nice.org.uk%2fusingguidance%2fdonotdorecommendations%2fdetail.jsp%3faction%3ddetails%26dndid%3d316" target="_blank">Link to the recommendation in the NICE website</a>
134	1	NICE Do not do Recommendations	National Institute for Health and Clinical Excellence (NICE)	English	Do not routinely offer mechanical venous thromboembolism (VTE) prophylaxis to patients with central venous catheters who are ambulant.	.	2012	Vascular surgery, Haematology, Internal medicine, Oncology	Preventive interventions	Low value	.	<a href="https://www.nice.org.uk/savingsAndProductivityAndLocalPracticeResource?ci=http%3a%2f%2fsearch.nice.org.uk%2fusingguidance%2fdonotdorecommendations%2fdetail.jsp%3faction%3ddetails%26dndid%3d317" target="_blank">Link to the recommendation in the NICE website</a>
135	1	NICE Do not do Recommendations	National Institute for Health and Clinical Excellence (NICE)	English	Do not routinely offer pharmacological venous thromboembolism (VTE) prophylaxis to patients admitted for terminal care or those commenced on an end-of-life care pathway.	.	2012	Vascular surgery, Palliative care, Haematology, Internal medicine, Oncology	Drugs (non-chemotherapy drugs)	Low value	.	<a href="http://www.nice.org.uk/savingsandproductivityandlocalpracticeresource?ci=http%3A%2F%2Fsearch.nice.org.uk%2Fusingguidance%2Fdonotdorecommendations%2Fdetail.jsp%3Faction%3Ddetails%26dndid%3D437" target="_blank">Link to the recommendation in the NICE website</a><br />
136	1	NICE Do not do Recommendations	National Institute for Health and Clinical Excellence (NICE)	English	Do not routinely offer mechanical venous thromboembolism (VTE) prophylaxis to patients admitted for terminal care or those commenced on an end-of-life care pathway.	.	2012	Vascular surgery, Palliative care, Haematology, Internal medicine, Oncology	Preventive interventions	Low value	.	<a href="https://www.nice.org.uk/savingsAndProductivityAndLocalPracticeResource?ci=http%3a%2f%2fsearch.nice.org.uk%2fusingguidance%2fdonotdorecommendations%2fdetail.jsp%3faction%3ddetails%26dndid%3d319" target="_blank">Link to the recommendation in the NICE website</a>
137	1	NICE Do not do Recommendations	National Institute for Health and Clinical Excellence (NICE)	English	Do not routinely offer pharmacological venous thromboembolism (VTE) prophylaxis to patients undergoing a surgical procedure with local anaesthesia by local infiltration with no limitation of mobility.	.	2012	General surgery, Plastic and reconstructive surgery, Vascular surgery, Dermatology, Haematology, Internal medicine, Otolaryngology/Head & Neck Surgery	Drugs (non-chemotherapy drugs)	Low value	.	<a href="http://www.nice.org.uk/savingsandproductivityandlocalpracticeresource?ci=http%3A%2F%2Fsearch.nice.org.uk%2Fusingguidance%2Fdonotdorecommendations%2Fdetail.jsp%3Faction%3Ddetails%26dndid%3D439" target="_blank">Link to the recommendation in the NICE website</a>
138	1	NICE Do not do Recommendations	National Institute for Health and Clinical Excellence (NICE)	English	Do not routinely offer mechanical venous thromboembolism (VTE) prophylaxis to patients undergoing a surgical procedure with local anaesthesia by local infiltration with no limitation of mobility.	.	2012	General surgery, Plastic and reconstructive surgery, Vascular surgery, Dermatology, Haematology, Internal medicine, Otolaryngology/Head & Neck Surgery	Preventive interventions	Low value	.	<a href="https://www.nice.org.uk/savingsAndProductivityAndLocalPracticeResource?ci=http%3a%2f%2fsearch.nice.org.uk%2fusingguidance%2fdonotdorecommendations%2fdetail.jsp%3faction%3ddetails%26dndid%3d321" target="_blank">Link to the recommendation in the NICE website </a>
139	1	NICE Do not do Recommendations	National Institute for Health and Clinical Excellence (NICE)	English	Do not routinely offer venous thromboembolism (VTE) prophylaxis to patients undergoing upper limb surgery.	.	2012	General surgery, Trauma and Orthopaedics, Plastic and reconstructive surgery, Vascular surgery, Haematology, Internal medicine	Drugs (non-chemotherapy drugs)	Low value	.	<a href="http://www.nice.org.uk/savingsandproductivityandlocalpracticeresource?ci=http%3A%2F%2Fsearch.nice.org.uk%2Fusingguidance%2Fdonotdorecommendations%2Fdetail.jsp%3Faction%3Ddetails%26dndid%3D442" target="_blank">Link to the recommendation in the NICE website</a>
140	1	NICE Do not do Recommendations	National Institute for Health and Clinical Excellence (NICE)	English	Fondaparinux sodium is not recommended for use preoperatively for patients undergoing hip fracture surgery	-	2012	Trauma and Orthopaedics, Vascular surgery, Haematology, Internal medicine	Drugs (non-chemotherapy drugs)	Low value	.	<a href="http://www.nice.org.uk/savingsandproductivityandlocalpracticeresource?ci=http%3A%2F%2Fsearch.nice.org.uk%2Fusingguidance%2Fdonotdorecommendations%2Fdetail.jsp%3Faction%3Ddetails%26dndid%3D269" target="_blank">Link to the recommendation in the NICE website</a>
182	1	NICE Do not do Recommendations	National Institute for Health and Clinical Excellence (NICE)	English	Cultured human dermis (or equivalent) should not be used in the treatment of foot ulcers because there is a lack of trial evidence on its use.	-	2012	Clinical Microbiology, Plastic and reconstructive surgery, Vascular surgery, Dermatology	Diagnostic (Laboratory tests)	Low value	-	<a href="https://www.nice.org.uk/savingsAndProductivityAndLocalPracticeResource?ci=http%3a%2f%2fsearch.nice.org.uk%2fusingguidance%2fdonotdorecommendations%2fdetail.jsp%3faction%3ddetails%26dndid%3d548" target="_blank">Link to the recommendation in the NICE website</a>
183	1	NICE Do not do Recommendations	National Institute for Health and Clinical Excellence (NICE)	English	Hyperbaric oxygen therapy should not be used in the treatment of foot ulcers because there is a lack of trial evidence on its use.	-	2012	Vascular surgery, Dermatology	Other non-pharmacological therapies	Low value	-	<a href="https://www.nice.org.uk/savingsAndProductivityAndLocalPracticeResource?ci=http%3a%2f%2fsearch.nice.org.uk%2fusingguidance%2fdonotdorecommendations%2fdetail.jsp%3faction%3ddetails%26dndid%3d578" target="_blank">Link to the recommendation in the NICE website</a>
184	1	NICE Do not do Recommendations	National Institute for Health and Clinical Excellence (NICE)	English	Topical ketanserin or growth factors should not be used in the treatment of foot ulcers because there is a lack of trial evidence on its use.	-	2012	Plastic and reconstructive surgery, Vascular surgery, Dermatology	Drugs (non-chemotherapy drugs)	Low value	-	<a href="https://www.nice.org.uk/savingsAndProductivityAndLocalPracticeResource?ci=http%3a%2f%2fsearch.nice.org.uk%2fusingguidance%2fdonotdorecommendations%2fdetail.jsp%3faction%3ddetails%26dndid%3d579" target="_blank">Link to the recommendation in the NICE website</a>
697	7	Elshaug, et al. article: Over 150 potentially low-value health care practices: an Australian study.	Comprehensive Management Framework (CMF) for the Australia's Medicare Benefits Schedule (MBS)	English	The Saphenous vein loop graft is a potential low value intervention in haemodialysis patients comparing to femoral vein transposition grafts	For further information please visit the website of the initiative (link below)	2012	Vascular surgery, Nephrology	Surgical procedures	Low value	-	<p><a href=" https://www.mja.com.au/journal/2012/197/10/over-150-potentially-low-value-health-care-practices-australian-study" target="_blank">Link to the website of the initiative</a><br /></p>
699	7	Elshaug, et al. article: Over 150 potentially low-value health care practices: an Australian study.	Comprehensive Management Framework (CMF) for the Australia's Medicare Benefits Schedule (MBS)	English	It is a potential low value intervention to perform an endovascular repair in patients with infrarenal abdominal aortic aneurysms	For further information please visit the website of the initiative (link below)	2012	Vascular surgery	Surgical procedures	Low value	-	<p><a href=" https://www.mja.com.au/journal/2012/197/10/over-150-potentially-low-value-health-care-practices-australian-study" target="_blank">Link to the website of the initiative</a><br /></p>
1470	7	Elshaug, et al. article: Over 150 potentially low-value health care practices: an Australian study.	Comprehensive Management Framework (CMF) for the Australia's Medicare Benefits Schedule (MBS)	English	Angiography is of low value in lower limb vascular trauma patients	For further information please visit the website of the initiative (link below)	2012	Vascular surgery	Diagnostic (Images)	Low value	-	<p><a href=" https://www.mja.com.au/journal/2012/197/10/over-150-potentially-low-value-health-care-practices-australian-study" target="_blank">Link to the website of the initiative</a><br /></p>
198	1	NICE Do not do Recommendations	National Institute for Health and Clinical Excellence (NICE)	English	Do not offer pharmacological systemic thrombolytic therapy to patients with Pulmonary Embolism and haemodynamic stability	-	2012	Vascular surgery, Haematology, Family Medicine, Internal medicine, Pulmonology	Drugs (non-chemotherapy drugs)	Low value	-	<a href="http://www.nice.org.uk/savingsandproductivityandlocalpracticeresource?ci=http%3A%2F%2Fsearch.nice.org.uk%2Fusingguidance%2Fdonotdorecommendations%2Fdetail.jsp%3Faction%3Ddetails%26dndid%3D1028" target="_blank">Link to the recommendation in the NICE website</a>
199	1	NICE Do not do Recommendations	National Institute for Health and Clinical Excellence (NICE)	English	Do not routinely offer self-management or self-monitoring of INR to patients who have had Deep Vein Thrombosis or Pulmonary Embolism and are having treatment with a vitamin K antagonist (VKA).	-	2012	Vascular surgery, Haematology, Family Medicine, Internal medicine, Pulmonology	Diagnostic (Laboratory tests)	Low value	-	<a href="https://www.nice.org.uk/savingsAndProductivityAndLocalPracticeResource?ci=http%3a%2f%2fsearch.nice.org.uk%2fusingguidance%2fdonotdorecommendations%2fdetail.jsp%3faction%3ddetails%26dndid%3d732" target="_blank">Link to the recommendation in the NICE website</a>
200	1	NICE Do not do Recommendations	National Institute for Health and Clinical Excellence (NICE)	English	Do not offer thrombophilia testing to patients who are continuing anticoagulation treatment.	Recommendation included in the clinical practice guideline "Venous thromboembolic diseases: the management of venous thromboembolic diseases and the role of thrombophilia testing" (NICE CG144) <br> Review decision date: August 2014<br> Next review date: June 2016<br>	2012	Vascular surgery, Haematology, Internal medicine	Diagnostic (Laboratory tests)	Low value	-	<a href="http://www.nice.org.uk/savingsandproductivityandlocalpracticeresource?ci=http%3A%2F%2Fsearch.nice.org.uk%2Fusingguidance%2Fdonotdorecommendations%2Fdetail.jsp%3Faction%3Ddetails%26dndid%3D1030" target="_blank">Link to the recommendation in the NICE website</a>
201	1	NICE Do not do Recommendations	National Institute for Health and Clinical Excellence (NICE)	English	Do not offer thrombophilia testing to patients who have had provoked* Deep Vein Thrombosis or Pulmonary Embolism.	*"Provoked DVT or PE in a patient with an antecedent (within 3 months) and transient major clinical risk factor for VTE ? for example surgery, trauma, significant immobility (bedbound, unable to walk unaided or likely to spend a substantial proportion of the day in bed or in a chair), pregnancy or puerperium ? or in a patient who is having hormonal therapy (oral contraceptive or hormone replaceme…	2012	Vascular surgery, Family Medicine, Internal medicine, Pulmonology	Diagnostic (Laboratory tests)	Low value	-	<a href="http://www.nice.org.uk/savingsandproductivityandlocalpracticeresource?ci=http%3A%2F%2Fsearch.nice.org.uk%2Fusingguidance%2Fdonotdorecommendations%2Fdetail.jsp%3Faction%3Ddetails%26dndid%3D1031" target="_blank">Link to the recommendation in the NICE website</a>
202	1	NICE Do not do Recommendations	National Institute for Health and Clinical Excellence (NICE)	English	Do not routinely offer thrombophilia testing to first-degree relatives of people with a history of Deep Vein Thrombosis or Pulmonary Embolism and thrombophilia.	-	2012	Vascular surgery, Haematology, Family Medicine, Internal medicine, Pulmonology	Diagnostic (Laboratory tests)	Low value	-	<a href="http://www.nice.org.uk/savingsandproductivityandlocalpracticeresource?ci=http%3A%2F%2Fsearch.nice.org.uk%2Fusingguidance%2Fdonotdorecommendations%2Fdetail.jsp%3Faction%3Ddetails%26dndid%3D1032" target="_blank">Link to the recommendation in the NICE website</a>
203	1	NICE Do not do Recommendations	National Institute for Health and Clinical Excellence (NICE)	English	Not offer primary stenting for the treatment of intermittent claudication caused by aorto-iliac disease (except complete occlusion) or pulmonary embolism and thrombophilia.	-	2012	Vascular surgery	Surgical procedures	Low value	-	<a href="http://www.nice.org.uk/usingguidance/donotdorecommendations/detail.jsp?action=details&amp;dndid=1098" target="_blank">http://www.nice.org.uk/usingguidance/donotdorecommendations/detail.jsp?action=details&amp;amp;dndid=1098</a>
204	1	NICE Do not do Recommendations	National Institute for Health and Clinical Excellence (NICE)	English	Do not offer primary stent placement for treating people with intermittent claudication caused by aorto-iliac disease (except complete occlusion) or femoro-popliteal disease.	-	2012	Vascular surgery	Surgical procedures	Low value	-	<a href="http://www.nice.org.uk/usingguidance/donotdorecommendations/detail.jsp?action=details&amp;dndid=1108" target="_blank">http://www.nice.org.uk/usingguidance/donotdorecommendations/detail.jsp?action=details&amp;amp;dndid=1108</a>
205	1	NICE Do not do Recommendations	National Institute for Health and Clinical Excellence (NICE)	English	Do not offer primary stent placement for treating people with critical limb ischaemia caused by aorto-iliac disease (except complete occlusion) or femoro-popliteal disease.	-	2012	Vascular surgery	Surgical procedures	Low value	-	<a href="https://www.nice.org.uk/savingsAndProductivityAndLocalPracticeResource?ci=http%3a%2f%2fsearch.nice.org.uk%2fusingguidance%2fdonotdorecommendations%2fdetail.jsp%3faction%3ddetails%26dndid%3d744" target="_blank">Link to the recommendation in the NICE website</a>
206	1	NICE Do not do Recommendations	National Institute for Health and Clinical Excellence (NICE)	English	Do not offer chemical sympathectomy to people with critical limb ischaemic pain.	-	2012	Vascular surgery	Surgical procedures	Low value	-	<a href="https://www.nice.org.uk/savingsAndProductivityAndLocalPracticeResource?ci=http%3a%2f%2fsearch.nice.org.uk%2fusingguidance%2fdonotdorecommendations%2fdetail.jsp%3faction%3ddetails%26dndid%3d745" target="_blank">Link to the recommendation in the NICE website</a>
213	1	NICE Do not do Recommendations	National Institute for Health and Clinical Excellence (NICE)	English	Do not use compression bandaging or hosiery for more than 7 days after interventional treatment.	-	2012	Vascular surgery	Rehabilitation	Low value	-	<a href="https://www.nice.org.uk/savingsAndProductivityAndLocalPracticeResource?ci=http%3a%2f%2fsearch.nice.org.uk%2fusingguidance%2fdonotdorecommendations%2fdetail.jsp%3faction%3ddetails%26dndid%3d861" target="_blank">Link to the recommendation in the NICE website</a>
214	1	NICE Do not do Recommendations	National Institute for Health and Clinical Excellence (NICE)	English	Do not offer compression hosiery to treat varicose veins unless interventional treatment is unsuitable. Note that advice differs in pregnancy	-	2012	Vascular surgery	Rehabilitation	Low value	-	<a href="https://www.nice.org.uk/savingsAndProductivityAndLocalPracticeResource?ci=http%3a%2f%2fsearch.nice.org.uk%2fusingguidance%2fdonotdorecommendations%2fdetail.jsp%3faction%3ddetails%26dndid%3d862" target="_blank">Link to the recommendation in the NICE website</a>
215	1	NICE Do not do Recommendations	National Institute for Health and Clinical Excellence (NICE)	English	Do not carry out interventional treatment for varicose veins during pregnancy other than in exceptional circumstances.	-	2012	Vascular surgery	Rehabilitation	Low value	-	<a href="https://www.nice.org.uk/savingsAndProductivityAndLocalPracticeResource?ci=http%3a%2f%2fsearch.nice.org.uk%2fusingguidance%2fdonotdorecommendations%2fdetail.jsp%3faction%3ddetails%26dndid%3d863" target="_blank">Link to the recommendation in the NICE website</a>
2019	6	Less Is More Collection - JAMA Network	Khera A, et al. Arch Intern Med. 2011;171(4):281-283.	English	Texas Atherosclerosis Imaging Bill Quiet Origins, Broad Implications. [article about the lack of evidence to support the population screening of coronary disease based on coronary artery calcium imaging or on carotid ultrasonography]	For further information please visit the website of the initiative (link below)	2011	Vascular surgery	Diagnostic (Images)	Low value	-	<a href="http://archinte.jamanetwork.com/article.aspx?articleid=226614" target="_blank">Link to the article in the collection "Less is More"</a><br />
129	1	NICE Do not do Recommendations	National Institute for Health and Clinical Excellence (NICE)	English	Do not routinely offer pharmacological venous thromboembolism (VTE) prophylaxis to patients with cancer having oncological treatment who are ambulant.	.	2010	Vascular surgery, Haematology, Internal medicine, Oncology	Drugs (non-chemotherapy drugs)	Low value	.	<a href="http://www.nice.org.uk/donotdo/do-not-routinely-offer-pharmacological-venous-thromboembolism-vte-prophylaxis-to-patients-with-cancer-having-oncological-treatment-who-are-ambulant" target="_blank">Link to the recommendation in the NICE website</a>
2008	6	Less Is More Collection - JAMA Network	Patel M, et al. Arch Intern Med. 2010;170(14):1218-1225	English	Geographic Variation in Carotid Revascularization Among Medicare Beneficiaries, 2003-2006. [Study concluding "Significant geographic variation exists for carotid endarterectomy and carotid stenting" in the Unites States]	For further information please visit the website of the initiative (link below)	2010	Vascular surgery	Surgical procedures	Low value	-	<a href="http://archinte.jamanetwork.com/article.aspx?articleid=225819" target="_blank">Link to the article in the collection "Less is More"</a><br />
